# Supplementary material for: External validation and recalibration of the psychosis metabolic risk calculator (PsyMetRiC) in young adults with chronic psychotic disorders in the Netherlands
Source: Eur Psychiatry. 2026 Mar 9;69(1):e44. doi: 10.1192/j.eurpsy.2026.10179 (PMC13122530; doi:10.1192/j.eurpsy.2026.10179)
Supplement: Quadackers et al. supplementary material [file S0924933826101795sup001.zip]

Archive with 7 entries (7 files):
- Supplementary Table 2.docx
- Supplementary Figure 1.docx
- Supplementary Figure 2.docx
- Supplementary Figure 3.docx
- Supplementary Figure 4.docx
- Supplementary Figure 5.docx
- Supplementary Table 1.docx
